# Supplementary material for: Gelatin Methacryloyl Hydrogels for the Localized Delivery of Cefazolin
Source: Polymers (Basel). 2021 Nov 16;13(22):3960. doi: 10.3390/polym13223960 (PMC8618379; doi:10.3390/polym13223960)
Supplement: Supplementary file 1 [file polymers-13-03960-s001.zip]

Archive with 1 entries (1 files):
- polymers-1460224-supplementary.pdf
